# Supplementary material for: Influence of Genetic West African Ancestry on Metabolomics among Hypertensive Patients
Source: Metabolites. 2022 Aug 24;12(9):783. doi: 10.3390/metabo12090783 (PMC9506508; doi:10.3390/metabo12090783)
Supplement: Supplementary file 1 [file metabolites-12-00783-s001.zip]

Archive with 1 entries (1 files):
- metabolites-1862582-supplementary.pdf
